# Supplementary material for: New Insights on the Genetic Basis Underlying SHILCA Syndrome: Characterization of the NMNAT1 Pathological Alterations Due to Compound Heterozygous Mutations and Identification of a Novel Alternative Isoform
Source: Int J Mol Sci. 2021 Feb 24;22(5):2262. doi: 10.3390/ijms22052262 (PMC7956282; doi:10.3390/ijms22052262)
Supplement: Supplementary file 1 [file ijms-22-02262-s001.zip]

Archive with 4 entries (4 files):
- Table S2.docx
- Table S3.docx
- Figure S1.docx
- Table S1.docx
